# Supplementary material for: Individual and Simultaneous Photodegradation of Trimethoprim and Sulfamethoxazole Assessed with the Microbial Assay for Risk Assessment
Source: Molecules. 2025 Apr 25;30(9):1907. doi: 10.3390/molecules30091907 (PMC12073508; doi:10.3390/molecules30091907)
Supplement: Supplementary file 1 [file molecules-30-01907-s001.zip]

Archive with 1 entries (1 files):
- molecules-3571635-supplementary.pdf
